# Supplementary material for: Balancing Effectiveness and Ethics: Global Systematic Review of Sus scrofa Population Control Methods
Source: Animals (Basel). 2026 Mar 27;16(7):1023. doi: 10.3390/ani16071023 (PMC13072410; doi:10.3390/ani16071023)
Supplement: Supplementary file 1 [file animals-16-01023-s001.zip]

Archive with 3 entries (3 files):
- Supplementary file_S1_PRISMA_2020_checklist.pdf
- Supplementary file_S2_Detailed_description_of_the_methodology.pdf
- Supplementary file_S3_Dataset_of_analyzed_studies.xlsx
