# Supplementary material for: Balancing Effectiveness and Ethics: Global Systematic Review of Sus scrofa Population Control Methods
Source: Animals (Basel). 2026 Mar 27;16(7):1023. doi: 10.3390/ani16071023 (PMC13072410; doi:10.3390/ani16071023)
Supplement: Supplementary file 1 [file animals-16-01023-s001.zip › Supplementary file_S3_Dataset_of_analyzed_studies.xlsx]

## Sheet: Tabulka_metod_redukce_prasat_di
Název studie	Autor	Typ studie	Rok	Velikost vzorku	Velikost území (ha)	Metoda eradikace	Selektivita (ano/ne)	Struktura zvěře	Hodnocení welfare a stresu (ano/ne)	Efektivita	% Redukce populace	Doba trvání (měsíc)	Kategorie
A Modified Panel Trap and Immobilization Technique for Capturing Multiple Wild Pig	Sweitzer et al.	Original article	1997	212	NA	Odchyt corral	NE	A+S+P	ANO	0.21 ks/h	NA	24	Odchyt corral
A Novel Method for Detecting Wild Boar Presence	Massei et al.	Short article	2021	63	NA	Návnady pachové	NE	NA	NE	NA	NA	1	Vnadění
A preliminary genetic study of the social biology of feral pigs in south-western Australia and the implications for management	Hampton et al.	Original article	2004	354	NA	Odchyt box	ANO	A+S+P	NE	NA	NA	25	Odchyt box
A Profile of Wild Pig Hunters in Texas, USA	Connally et al.	Original article	2021	37225	NA	Lov individuální	NE	NA	NE	NA	NA	3	Lov individuální
Alternatives to corn for baiting wild pigs	Foster et al.	Original article	2023	120	2	Návnady potravní	NE	NA	NE	NA	NA	9	Vnadění
An Evaluation of Feral Pig Trapping	Choquenot et al.	Original article	1993	61	10000	Odchyt box	ANO	NA	NE	0,23 ks/h	NA	0.5	Odchyt box
An Evaluation of Feral Pig Trapping	Choquenot et al.	Original article	1993	61	10000	Odchyt corral	NE	J+P	NE	0,23 ks/h	NA	0.5	Odchyt corral
An Evaluation of Warfarin for the Control of Feral Pigs	Choquenot et al.	Original article	1990	198	27000	Návnady toxické	NE	NA	NE	NA	48	2	Návnady toxické
Are oestrous feral pigs, Sus scrofa, useful as trapping lures?	McIlroy et al.	Original article	2005	8	3700	Odchyt box	ANO	A+P	NE	0.012 ks/h	NA	2	Odchyt box
Assessing mammal trapping standards in wild boar drop-net capture	Conejero et al.	Original article	2022	32	NA	Odchyt drop-net	ANO	A+P	ANO	1,1 ks/h	NA	3	Odchyt drop-net
Assessing methods to live-capture wild boars (Sus scrofa) in urban and peri-urban environments	Torres-Blas et al.	Original article	2020	655	NA	Odchyt drop-net	ANO	A+Y+J+P	ANO	0,71 ks/h	NA	84	Odchyt drop-net
Assessing methods to live-capture wild boars (Sus scrofa) in urban and peri-urban environments	Torres-Blas et al.	Original article	2020	655	NA	Odchyt corral	NE	A+Y+J+P	ANO	0,29 ks/h	NA	84	Odchyt corral
Assessing methods to live-capture wild boars (Sus scrofa) in urban and peri-urban environments	Torres-Blas et al.	Original article	2020	655	NA	Odchyt box	NE	S+P	ANO	0,10 ks/h	NA	84	Odchyt box
Assessing methods to live-capture wild boars (Sus scrofa) in urban and peri-urban environments	Torres-Blas et al.	Original article	2020	655	NA	Teleanestezie	ANO	NA	ANO	0,08 ks/h	NA	84	Ostatní
Assessing whole-sounder removal versus traditional control for reducing invasive wild pig (Sus scrofa) populations	Kilgo et al.	Original article	2023	1448	2710	Odchyt corral	NE	A+J+P	NE	0,16 ks/h	53	24	Odchyt corral
Assessing whole-sounder removal versus traditional control for reducing invasive wild pig (Sus scrofa) populations	Kilgo et al.	Original article	2023	1448	2710	Odchyt box	NE	A+J+P	NE	0,06 ks/h	33	24	Odchyt box
Assessing whole-sounder removal versus traditional control for reducing invasive wild pig (Sus scrofa) populations	Kilgo et al.	Original article	2023	1448	2710	Lov individuální	ANO	A+J+P	NE	NA	33	24	Lov individuální
Assessing whole-sounder removal versus traditional control for reducing invasive wild pig (Sus scrofa) populations	Kilgo et al.	Original article	2023	1448	2710	Lov naháňka	ANO	A+J+P	NE	NA	33	24	Lov naháňka
Assessment of hunters’ awareness of African swine fever in Samara Oblast, the Russian Federation	Glazunova A., Korogodina E., Lunina D., Bespalova T., Kustikova O., Gasanov R., Sevskikh T., Krasnova E.	Original article	2025	2345	4654630	Lov individuální	ANO	A+S+Y+J+P	NE	N/A	74.6	39	Lov individuální
Assessment of hunters’ awareness of African swine fever in Samara Oblast, the Russian Federation	Glazunova A., Korogodina E., Lunina D., Bespalova T., Kustikova O., Gasanov R., Sevskikh T., Krasnova E.	Original article	2025	2345	4654630	Lov naháňka	ANO	A+S+Y+J+P	NE	N/A	74.6	39	Lov naháňka
Assessment of spilled toxic bait by wild pigs and potential risk to non-target species	Kinsey et al.	Original article	2023	655	4.48	Návnady toxické	ANO	A	NE	NA	70	3.5	Návnady toxické
Assessment of weed invasion at bait sites in a Central European lower montane zone	Rusvai et al.	Original article	2022	9	0.1584	Návnady potravní	NE	NA	NE	NA	NA	4	Vnadění
Associating Metrics of Hunting Effort with Hunting Rate: A Case Study with the Wild Boar Sus scrofa	Varuzza et al.	Original article	2023	28134	1367100	Lov naháňka	ANO	NA	NE	NA	NA	36	Lov naháňka
Attractants for wild pigs: current use, availability, needs, and future potential	Lavelle et al.	Original article	2017	NA	NA	Návnady potravní	ANO	NA	NE	NA	NA	NA	Vnadění
Baiting improves wild boar population size estimates by camera trapping	Peris et al.	Original article	2019	NA	588	Návnady potravní	NE	NA	NE	NA	NA	13	Vnadění
Biology and Control of Feral Pigs on Isla Santiago, Galapagos, Ecuador	Coblentz et al.	Original article	1987	1609	58500	Návnady potravní	NE	NA	NE	NA	59	3	Vnadění
Biology and Control of Feral Pigs on Isla Santiago, Galapagos, Ecuador	Coblentz et al.	Original article	1987	1609	58500	Lov individuální	ANO	A+J	NE	1,68 ks/h	81.5	3	Lov individuální
Biology and Control of Feral Pigs on Isla Santiago, Galapagos, Ecuador	Coblentz et al.	Original article	1987	1609	58500	Odchyt box	NE	NA	NE	0,20 ks/h	15	3	Odchyt box
Biology and Control of Feral Pigs on Isla Santiago, Galapagos, Ecuador	Coblentz et al.	Original article	1987	1609	58500	Ocelové smyčky	NE	NA	NE	0,98 ks/hod	4.5	3	Ostatní
Can battues radically reduce the population of low-density wild boars under conditions of ASF risk in agricultural landscapes	Nasiadka et al.	Original article	2024	310	22000	Lov naháňka	ANO	NA	NE	NA	22.3	1	Lov naháňka
Capture effects in wild boar: a multifaceted behavioural investigation	Brogi et al.	Original article	2019	18	27000	Odchyt corral	NE	A+S	NE	NA	NA	43	Odchyt corral
Community based feral pig management in northern Australia's wet tropics	Dorrington et al.	Original article	2000	10000	2000000	Odchyt box	NE	NA	NE	NA	NA	84	Odchyt box
Comparing efficiencies of population control methods for responding to introductions of transboundary animal diseases in wild pigs	Snow et al.	Original article	2024	612	1242	Letecký odstřel	NE	A+P	NE	0,859 ks/h	51,8	5	Letecký odstřel
Comparing efficiencies of population control methods for responding to introductions of transboundary animal diseases in wild pigs	Snow et al.	Original article	2024	612	1242	Odchyt corral	NE	A+Y+J+P	ANO	0,144 ks/h	89,9	5	Odchyt corral
Comparing efficiencies of population control methods for responding to introductions of transboundary animal diseases in wild pigs	Snow et al.	Original article	2024	612	1242	Návnady toxické	NE	A+Y+J+P	NE	0,088 ks/h	23.3	5	Návnady toxické
Comparing efficiencies of population control methods for responding to introductions of transboundary animal diseases in wild pigs	Snow et al.	Original article	2024	612	1242	Lov individuální	NE	NA	NE	0,038 ks/h	NA	5	Lov individuální
Conservation action in the Galapagos: feral pig (Sus scrofa) eradication from Santiago Island	Cruz et al.	Original article	2005	18800	58465	Lov naháňka	NE	S+J+P	NE	NA	100	360	Lov naháňka
Conservation action in the Galapagos: feral pig (Sus scrofa) eradication from Santiago Island	Cruz et al.	Original article	2005	18800	58465	Návnady toxické	NE	S+J+P	NE	NA	100	360	Návnady toxické
Controlling of CSFV in European wild boar using oral vaccination: a review	Rossi et al.	Review article	2015	NA	NA	Návnady potravní	NE	NA	NE	NA	NA	54	Vnadění
Coping with wild boar in a conservation area: impacts of a 10-year management control program in north-eastern Argentina	Gürtler et al.	Original article	2017	1999	8500	Lov individuální	NE	A+S+J	ANO	NA	NA	120	Lov individuální
Coping with wild boar in a conservation area: impacts of a 10-year management control program in north-eastern Argentina	Gürtler et al.	Original article	2017	1999	8500	Lov naháňka	NE	A+S+J	ANO	NA	NA	24	Lov naháňka
Damage caused to rangelands by wild pig rooting activity is mitigated with intensive trapping	Gaskamp et al.	Original article	2018	356	4047	Odchyt corral	NE	NA	NE	NA	48.5	24	Odchyt corral
Damage caused to rangelands by wild pig rooting activity is mitigated with intensive trapping	Gaskamp et al.	Original article	2018	356	4047	Odchyt drop-net	NE	NA	NE	NA	85.7	24	Odchyt drop-net
Development of a low-dose warfarin bait for controlling feral hogs	Poché et al.	Original article	2019	25	NA	Návnady toxické	NE	NA	ANO	NA	100	1	Návnady toxické
Development of AI-based smart box trap system for capturing a harmful wild boar	Besala F.I.; Niimoto R.; Lee J.H.; Okamoto S.	Original article	2025	1	NA	Odchyt box	ANO	A	NE	NA	NA	14	Odchyt box
Diet of wild boar (Sus scrofa) in a protected area of Argentina: the importance of baiting	Ballari et al.	Original article	2015	107	8500	Návnady potravní	NE	NA	NE	NA	NA	26	Vnadění
Dietary composition of exotic wild boar (Sus scrofa) under sustained management efforts in a palm-tree savanna of northeastern Argentina	Gürtler R.E., de Miguel A., Nicosia G., de Diego R., Szpilbarg S., Fumagalli A.	Original article	2025	NA	8200	Lov individuální	ANO	J+Y+P	NE	0,05 ks/hod	89	36	Lov individuální
Differential long-term impacts of a management control program of axis deer and wild boar in a protected area of north-eastern Argentina	Gürtler et al.	Original article	2018	2380	8500	Lov individuální	NE	A+S+J	NE	0,076 ks/h	NA	120	Lov individuální
Disease-Induced Mortality Outweighs Hunting in Causing Wild Boar Population Crash After African Swine Fever Outbreak	Morelle et al.	Original article	2020	NA	60000	Lov individuální	NE	A+J+P	NE	NA	94,8	12	Lov individuální
Disentangling Natural From Hunting Mortality in an Intensively Hunted Wild Boar Population	Toïgo et al.	Original article	2008	2251	1100	Lov individuální	ANO	A+Y+P	NE	NA	50	264	Lov individuální
Does Hunting Affect the Behavior of Wild Pigs?	Keuling et al.	Review article	2021	NA	NA	Lov individuální	NE	NA	NE	NA	NA	NA	Lov individuální
Does Hunting Affect the Behavior of Wild Pigs?	Keuling et al.	Review article	2021	NA	NA	Lov naháňka	NE	NA	NE	NA	NA	NA	Lov naháňka
Drivers of wild boar abundance and hunting effectiveness in southern Tunisia	Ghandri et al.	Original article	2024	NA	30000	Lov naháňka	NE	NA	NE	NA	NA	168	Lov naháňka
Dry and unwary are best conditions for baiting wild pigs (Sus scrofa)	Snow et al.	Original article	2022	215	NA	Návnady toxické	NE	A+S+J+P	NE	NA	NA	3	Návnady toxické
Effect of Pasture Availability on Bait Uptake by Feral Pigs in Australia's Semi-Arid Rangelands	Choquenot et al.	Original article	1996	NA	114500	Návnady toxické	NE	NA	NE	NA	NA	36	Návnady toxické
Effectiveness and Efficiency of Corral Traps, Drop Nets and Suspended Traps for Capturing Wild Pigs	Gaskamp et al.	Original article	2021	601	5362	Odchyt corral	NE	A+J	NE	0,43 ks/h	48.5	36	Odchyt corral
Effectiveness and Efficiency of Corral Traps, Drop Nets and Suspended Traps for Capturing Wild Pigs	Gaskamp et al.	Original article	2021	601	5362	Odchyt drop-net	NE	A+J	NE	0,53 ks/h	85.7	36	Odchyt drop-net
Effectiveness and Efficiency of Corral Traps, Drop Nets and Suspended Traps for Capturing Wild Pigs	Gaskamp et al.	Original article	2021	601	5362	Odchyt suspended	NE	A+J	NE	1,56 ks/h	88.1	36	Odchyt suspended
Effectiveness of trapping in wild boar population management	Endo T., Takagi S., Okumura O., Kanbayashi T., Tomaru S., Kodera Y.	Original article	2025	50	11000	Odchyt box	NE	A+Y+J	ANO	NA	NA	33	Odchyt box
Effectiveness of trapping in wild boar population management	Endo T., Takagi S., Okumura O., Kanbayashi T., Tomaru S., Kodera Y.	Original article	2025	50	11000	Ocelové smyčky	NE	A+Y+J	ANO	NA	NA	33	Ostatní
Effects of Hunting on Wild Boar Sus scrofa Behaviour	Thurfjell et al.	Original article	2013	15	1600	Lov naháňka	NE	A	NE	NA	NA	12	Lov naháňka
Efficacy and Risks from a Modified Sodium Nitrite Toxic Bait for Wild Pigs	Snow et al.	Original article	2021	161	NA	Návnady toxické	NE	A+S+Y+P	NE	NA	82.8	NA	Návnady toxické
Efficacy of Encapsulated Sodium Nitrite as a New Tool for Feral Pig Management	Shapiro et al.	Original article	2016	12	10	Návnady toxické	NE	NA	ANO	NA	NA	NA	Návnady toxické
Efficacy of Hunting, Feeding, and Fencing to Reduce Crop Damage by Wild Boars	Geisser et al.	Original article	2004	44	86000	Lov individuální	NE	NA	NE	NA	NA	36	Lov individuální
Efficacy of Hunting, Feeding, and Fencing to Reduce Crop Damage by Wild Boars	Geisser et al.	Original article	2004	44	86000	Lov naháňka	NE	NA	NE	NA	NA	36	Lov naháňka
Efficacy of Hunting, Feeding, and Fencing to Reduce Crop Damage by Wild Boars	Geisser et al.	Original article	2004	44	86000	Návnady potravní	NE	NA	NE	NA	NA	36	Vnadění
Efficacy of Manufactured PIGOUT® Baits for Localised Control of Feral Pigs in the Semi-Arid Queensland Rangelands	Cowled et al.	Original article	2006	49	NA	Návnady toxické	NE	A+S+P	ANO		79.5	1	Návnady toxické
Epidemiological Analyses of African Swine Fever in the Baltic States and Poland (Update September 2016-September 2017)	EFSA	Scientific report	2017	173594	NA	Lov individuální	NE	NA	NE	NA	24	18	Lov individuální
Epidemiological Analyses of African Swine Fever in the Baltic States and Poland (Update September 2016-September 2017)	EFSA	Scientific report	2017	173594	NA	Odchyt corral	NE	NA	NE	NA	50	12	Odchyt corral
Eradication of Feral Pigs From Pinnacles National Monument	McCann et al.	Management and Conservation Article	2008	200	5700	Lov individuální	NE	A+S+Y+J+P	NE	NA	34.5	36	Lov individuální
Eradication of Feral Pigs From Pinnacles National Monument	McCann et al.	Management and Conservation Article	2008	200	5700	Odchyt box	NE	A+S+Y+J+P	NE	0,041 ks/h	60.6	36	Odchyt box
Escape Movements of Family Groups of Wild Boar Sus scrofa Influenced by Drive Hunts in Lower Saxony, Germany	Sodeikat et al.	Original article	2003	99	4000	Lov naháňka	NE	A+S+Y+P	NE	NA	NA	32	Lov naháňka
Estimating Population Density for Disease Risk Assessment: The Importance of Understanding the Area of Influence of Traps Using Wild Pigs as an Example	Davis et al.	Short communication	2017	484	37600	Letecký odstřel	NE	NA	NE	NA	97	1	Letecký odstřel
Estimating Population Density for Disease Risk Assessment: The Importance of Understanding the Area of Influence of Traps Using Wild Pigs as an Example	Davis et al.	Short communication	2017	17	37600	Odchyt corral	NE	NA	NE	NA	NA	1	Odchyt corral
Evaluating Hunting and Capture Methods for Urban Wild Boar Population Management	Massei et al.	Original article	2024	1454	11395	Odchyt box	NE	A+Y+J	NE	0,01 ks/h	NA	24	Odchyt box
Evaluating Hunting and Capture Methods for Urban Wild Boar Population Management	Massei et al.	Original article	2024	1454	11395	Odchyt drop-net	NE	A+Y+J	NE	0,048 ks/h	NA	24	Odchyt drop-net
Evaluating Hunting and Capture Methods for Urban Wild Boar Population Management	Massei et al.	Original article	2024	1454	11395	Teleanestezie	ANO	Y+J	NE	0,015 ks/h	NA	24	Ostatní
Evaluation of common trap types for capturing wild pigs	Charles R. Taylor, Lauren Buxton, James C. Beasley	Original article	2025	7168	NA	Odchyt corral	ANO	A+S+Y+J+P	NE	0,81 ks/h	NA	36	Odchyt corral
Evaluation of common trap types for capturing wild pigs	Charles R. Taylor, Lauren Buxton, James C. Beasley	Original article	2025	7168	NA	Odchyt drop-net	ANO	A+S+Y+J+P	NE	0,81 ks/h	NA	36	Odchyt drop-net
Evaluation of common trap types for capturing wild pigs	Charles R. Taylor, Lauren Buxton, James C. Beasley	Original article	2025	7168	NA	Odchyt walk-in	ANO	A+S+Y+J+P	NE	0,81 ks/h	NA	36	Odchyt walk-in
Evaluation of Continuous-Catch Doors for Trapping Wild Pigs	Smith et al.	Tools and Technology Article	2014	239	4233	Odchyt corral	NE	A+J	NE	NA	NA	3	Odchyt corral
Evaluation of Feral Pig Control in Hawaiian Protected Areas Using Bayesian Catch-Effort Models	Barron et al.	Original article	2011	207	6383	Lov naháňka	NE	NA	NE	NA	85.6	10	Lov naháňka
Evaluation of Three Medetomidine-Based Anesthetic Protocols in Free-Ranging Wild Boars (Sus scrofa)	Morelli et al.	Original article	2021	21	5439	Odchyt box	NE	A+S+J	ANO	NA	NA	2	Odchyt box
Experience Shapes Wild Boar Spatial Response to Drive Hunts	Olejarz et al.	Original article	2024	55	14200	Lov naháňka	NE	NA	NE	NA	NA	40	Lov naháňka
Exposure of a Population of Invasive Wild Pigs to Simulated Toxic Bait Containing Biomarker: Implications for Population Reduction	Snow et al.	Original article	2018	428	1680	Návnady toxické	ANO	A+J+P	NE	NA	91	3	Návnady toxické
Factors Affecting Bait Uptake and Trapping Success for Feral Pigs (Sus scrofa) in Kosciusko National Park	Saunders et al.	Original article	1993	142	4200	Odchyt corral	NE	A+S+J	NE	NA	28	3	Odchyt corral
Factors affecting the crop damage by wild boar (Sus scrofa) and effects of population control in the Ticino and Lake Maggiore Park (North-western Italy)	Cappa et al.	Original article	2021	560	91000	Lov individuální	NE	NA	NE	NA	82	96	Lov individuální
Factors affecting the crop damage by wild boar (Sus scrofa) and effects of population control in the Ticino and Lake Maggiore Park (North-western Italy)	Cappa et al.	Original article	2021	560	91000	Lov individuální	NE	NA	NE	NA	5	96	Lov individuální
Factors affecting the crop damage by wild boar (Sus scrofa) and effects of population control in the Ticino and Lake Maggiore Park (North-western Italy)	Cappa et al.	Original article	2021	560	91000	Lov individuální	NE	NA	NE	NA	9	96	Lov individuální
Factors Affecting the Success Rate of Traps for Catching Feral Pigs in a Tropical Habitat	Caley et al.	Original article	1994	1740	15000	Odchyt box	NE	NA	NE	NA	NA	10	Odchyt box
Factors and Costs Associated with Removal of a Newly Established Population of Invasive Wild Pigs in Northern U.S.	Fischer et al.	Original article	2020	376	5900	Lov individuální	NE	NA	NE	0,147 ks/h	14.6	49	Lov individuální
Factors and Costs Associated with Removal of a Newly Established Population of Invasive Wild Pigs in Northern U.S.	Fischer et al.	Original article	2020	376	5900	Odchyt corral	NE	NA	NE	0,147 ks/h	73.1	49	Odchyt corral
Factors and Costs Associated with Removal of a Newly Established Population of Invasive Wild Pigs in Northern U.S.	Fischer et al.	Original article	2020	376	5900	Letecký odstřel	NE	NA	NE	0,147 ks/h	12.2	49	Letecký odstřel
Feral Pigs in Hawai'i: Using Behavior and Ecology to Refine Control Techniques	Nogueira et al.	Review article	2007	NA	NA	Lov individuální	NE	NA	NE	NA	NA	NA	Lov individuální
Feral Pigs in Hawai'i: Using Behavior and Ecology to Refine Control Techniques	Nogueira et al.	Review article	2007	NA	NA	Odchyt corral	NE	NA	NE	NA	NA	NA	Odchyt corral
Feral Pigs in Hawai'i: Using Behavior and Ecology to Refine Control Techniques	Nogueira et al.	Review article	2007	NA	NA	Odchyt box	NE	NA	NE	NA	NA	NA	Odchyt box
Feral Pigs in Hawai'i: Using Behavior and Ecology to Refine Control Techniques	Nogueira et al.	Review article	2007	NA	NA	Návnady toxické	NE	NA	NE	NA	NA	NA	Návnady toxické
Field Evaluation of Low-Dose Warfarin Baits to Control Wild Pigs (Sus scrofa) in North Texas	Poché et al.	Original article	2018	61	1600	Návnady toxické	NE	NA	NE	NA	96	2	Návnady toxické
Food Resources Affect Territoriality of Invasive Wild Pig Sounders with Implications for Control	Kilgo et al.	Original article	2021	127	78000	Odchyt corral	ANO	A+S	NE	NA	67	7	Odchyt corral
From Catastrophe to Hope: Hunters’ Experiences in the Eradication of Sweden’s First African Swine Fever Outbreak	Gröndal H., Stenberg H., Ståhl K., Sternberg Lewerin S., Chenais E.	Original article	2025	200	NA	Lov individuální	ANO	A+S+Y+J+P	NE	NA	100	12	Lov individuální
From Removal to Selective Control: Perspectives on Predation Management in Spanish Hunting Grounds	Torres J.A., Tizado E.J., Castillo-Contreras R., Villanueva L.F., Sánchez-García C.	Original article	2025	443714	303267	Lov individuální	ANO	A+S+Y+J+P	NE	0,07 ks/h	14.8	24	Lov individuální
From Removal to Selective Control: Perspectives on Predation Management in Spanish Hunting Grounds	Torres J.A., Tizado E.J., Castillo-Contreras R., Villanueva L.F., Sánchez-García C.	Original article	2025	443714	303267	Lov naháňka	ANO	A+S+Y+J+P	NE	0,07 ks/h	14.8	24	Lov naháňka
Habitat Effects and Shooting Techniques on Two Wild Boar (Sus scrofa) Populations in Spain and Portugal	Fernández-Llario et al.	Original article	2003	682	157000	Lov naháňka	NE	A+Y+P	NE	5,95 ks/h	NA	5	Lov naháňka
Harvest Bag Composition Differs Among Hunting Methods for Wild Boar in Sweden	Bergqvist et al.	Short communication	2022	7725	NA	Lov individuální	ANO	A+Y+P	NE	NA	53	108	Lov individuální
Harvest Bag Composition Differs Among Hunting Methods for Wild Boar in Sweden	Bergqvist et al.	Short communication	2022	7725	NA	Lov naháňka	ANO	A+J+P	NE	NA	47	108	Lov naháňka
Hematologic and Biochemical Reference Intervals for Wild Boar (Sus scrofa) Captured by Cage Trap	Casas-Díaz et al.	Original article	2015	89	15000	Odchyt box	NE	A+J+P	ANO	NA	NA	108	Odchyt box
Hunters Serving the Ecosystem: The Contribution of Recreational Hunting to Wild Boar Population Control	Quirós-Fernández et al.	Original article	2017	NA	NA	Lov naháňka	ANO	NA	NE	NA	NA	84	Lov naháňka
Hunters Serving the Ecosystem: The Contribution of Recreational Hunting to Wild Boar Population Control	Quirós-Fernández et al.	Original article	2017	NA	NA	Lov individuální	ANO	NA	NE	NA	NA	84	Lov individuální
Immunocontraception as a possible tool to reduce feral pig populations: recent and future perspectives	Oliviero et al.	Original article	2019	NA	NA	Imunokontracepce	NE	NA	NE	NA	NA	NA	Imunokontracepce
Immunocontraception of Florida Feral Swine with a Single-dose GnRH Vaccine	Killian et al.	Original article	2006	49	NA	Imunokontracepce	ANO	NA	NE	NA	NA	12	Imunokontracepce
Immunogenicity and Contraceptive Potential of a Classical Swine Fever Viral Vector Live Vaccine Strain Containing Pig Gonadotropin-Releasing Hormone	An D.-J., Shin J.-H., Choe S., Lee Y.-H., Jang M.-K., An B.-H., Park G.-N., Cho Y.-S., Chang K.-S.	Original article	2025	6	NA	Imunokontracepce	ANO	S	ANO	NA	0	1,75	Imunokontracepce
Impact of Gate Width of Corral Traps in Potential Wild Pig Trapping Success	Metcalf et al.	Short article	2014	NA	121	Odchyt corral	NE	A+P	NE	NA	NA	3	Odchyt corral
Influence of bait and habitat on site visitation by wild pigs (Sus scrofa)	Brewer S.M., Snow N.P., Beasley J.C.	Original article	2025	NA	78000	Návnady potravní	ANO	A+S+Y	NE	NA	NA	4	Vnadění
Influence of bait and habitat on site visitation by wild pigs (Sus scrofa)	Brewer S.M., Snow N.P., Beasley J.C.	Original article	2025	NA	78000	Návnady pachové	ANO	A+S+Y	NE	NA	NA	4	Vnadění
Intensive Hunting Pressure Changes Local Distribution of Wild Boar	Drimaj et al.	Original article	2021	238	3900	Lov naháňka	ANO	NA	NE	NA	NA	5	Lov naháňka
Intensive Hunting Pressure Changes Local Distribution of Wild Boar	Drimaj et al.	Original article	2021	238	3900	Lov individuální	ANO	NA	NE	NA	NA	5	Lov individuální
Managing Apparent Competition Between the Feral Pigs and Native Foxes of Santa Cruz Island	Melstrom	Original article	2014	5036	98900	Lov individuální	ANO	NA	NE	NA	100	12	Lov individuální
Managing Apparent Competition Between the Feral Pigs and Native Foxes of Santa Cruz Island	Melstrom	Original article	2014	5036	98900	Odchyt corral	NE	NA	NE	NA	100	12	Odchyt corral
Many, Large and Early: Hunting Pressure on Wild Boar Relates to Simple Metrics of Hunting Effort	Vajas et al.	Original article	2020	2407	8500	Lov naháňka	ANO	A+S+J	NE	NA	NA	24	Lov naháňka
Modeling Ecological Traps for the Control of Feral Pigs	Dexter & McLeod	Original article	2015	1000	NA	Ekologické pasti	ANO	NA	NE	NA	31.6	600	Ostatní
Mortality Rates of Wild Boar Sus scrofa L. in Central Europe	Keuling et al.	Original article	2013	661	NA	Lov naháňka	ANO	A+Y+P	NE	NA	45.4	144	Lov naháňka
Mortality Rates of Wild Boar Sus scrofa L. in Central Europe	Keuling et al.	Original article	2013	661	NA	Lov individuální	ANO	A+Y+P	NE	NA	45.4	144	Lov individuální
Movement Responses Inform Effectiveness and Consequences of Baiting Wild Pigs for Population Control	Snow & VerCauteren	Original article	2019	68	16490	Návnady toxické	ANO	NA	NE	NA	NA	6	Návnady toxické
Multi-Level Movement Response of Invasive Wild Pigs (Sus scrofa) to Removal	Bastille-Rousseau et al.	Original article	2020	127	25600	Odchyt corral	ANO	A+J+P	NE	0.095 ks/h	35	18	Odchyt corral
Observations on the Effectiveness of Shooting Feral Pigs from Helicopters	Saunders	Original article	1993	1603	12000	Letecký odstřel	ANO	NA	NE	91.7 ks/h	72.5	23	Letecký odstřel
Optimal Bait Density for Delivery of Acute Toxicants to Vertebrate Pests	Pepin et al.	Original article	2020	NA	90000	Návnady toxické	ANO	NA	NE	NA	91.3	60	Návnady toxické
Potential Effects of Incorporating Fertility Control into Typical Culling Regimes in Wild Pig Populations	Pepin et al.	Original article	2017	500	NA	Lov individuální	ANO	A+J+P	NE	NA	80	48	Lov individuální
Potential Effects of Incorporating Fertility Control into Typical Culling Regimes in Wild Pig Populations	Pepin et al.	Original article	2017	500	NA	Imunokontracepce	ANO	A+J+P	NE	NA	NA	48	Imunokontracepce
Quantifying Efficacy of Feral Pig (Sus scrofa) Population Management	Adams et al.	Original article	2019	393	NA	Odchyt box	ANO	NA	NE	NA	3.1	24	Odchyt box
Quantifying Efficacy of Feral Pig (Sus scrofa) Population Management	Adams et al.	Original article	2019	393	NA	Návnady toxické	ANO	NA	NE	NA	0.22	24	Návnady toxické
Quantifying Eradication Success: The Removal of Feral Pigs from Santa Cruz Island, California	Ramsey et al.	Original article	2008	5036	25023	Odchyt walk-in	ANO	NA	NE	NA	25.1	14	Odchyt walk-in
Quantifying Eradication Success: The Removal of Feral Pigs from Santa Cruz Island, California	Ramsey et al.	Original article	2008	5036	25023	Lov naháňka	ANO	NA	NE	NA	5	14	Lov naháňka
Quantifying Eradication Success: The Removal of Feral Pigs from Santa Cruz Island, California	Ramsey et al.	Original article	2008	5036	25023	Letecký odstřel	ANO	NA	NE	NA	69.9	14	Letecký odstřel
Quantifying Eradication Success: The Removal of Feral Pigs from Santa Cruz Island, California	Ramsey et al.	Original article	2008	5036	25023	Judas pigs	ANO	NA	NE	NA	0	14	Ostatní
Rapid eradication of feral pigs (Sus scrofa) from Santa Cruz Island, California	Parkes et al.	Original article	2010	5036	25138	Odchyt walk-in	ANO	NA	NE	0.0409 ks/h	16.2	13.5	Odchyt walk-in
Rapid eradication of feral pigs (Sus scrofa) from Santa Cruz Island, California	Parkes et al.	Original article	2010	5036	25138	Letecký odstřel	ANO	NA	NE	8.8 ks/h	76.8	13.5	Letecký odstřel
Rapid eradication of feral pigs (Sus scrofa) from Santa Cruz Island, California	Parkes et al.	Original article	2010	5036	25138	Lov naháňka	ANO	NA	NE	0.03 ks/h	5.2	13.5	Lov naháňka
Rapid recovery of invasive wild pig (Sus scrofa) populations following density reduction	Garabedian & Kilgo	Original article	2024	353	4640	Whole-sounder removal	ANO	A+P	NE	NA	61	24	Ostatní
Recreational hunting and the use of non-selective traps for population control of feral pigs in Brazil	Carvalho et al.	Short article	2019	NA	NA	Lov individuální	ANO	NA	NE	NA	NA	NA	Lov individuální
Recreational hunting and the use of non-selective traps for population control of feral pigs in Brazil	Carvalho et al.	Short article	2019	NA	NA	Odchyt box	ANO	NA	NE	NA	NA	NA	Odchyt box
Recreational hunting and the use of non-selective traps for population control of feral pigs in Brazil	Carvalho et al.	Short article	2019	NA	NA	Ocelové smyčky	NE	NA	NE	NA	NA	NA	Ostatní
Regional variation in demographics, reproduction, and body mass growth rates of wild pigs: Implications for population control	Snow N.P., Koriakin K.J., Lavelle M.J., Glow M.P., Fischer J.W., Foster J.A., Pepin K.M., VerCauteren K.C.	Original article	2025	2762	180000	Odchyt corral	ANO	A+S+Y+J+P	NE	1,33 kh/h	35	96	Odchyt corral
Regional variation in demographics, reproduction, and body mass growth rates of wild pigs: Implications for population control	Snow N.P., Koriakin K.J., Lavelle M.J., Glow M.P., Fischer J.W., Foster J.A., Pepin K.M., VerCauteren K.C.	Original article	2025	2762	180000	Lov individuální	ANO	A+S+Y+J+P	NE	0,6 ks/h	15	96	Lov individuální
Regional variation in demographics, reproduction, and body mass growth rates of wild pigs: Implications for population control	Snow N.P., Koriakin K.J., Lavelle M.J., Glow M.P., Fischer J.W., Foster J.A., Pepin K.M., VerCauteren K.C.	Original article	2025	2762	180000	Letecký odstřel	ANO	A+S+Y+J+P	NE	12 ks/h	70	96	Letecký odstřel
Regional variation in demographics, reproduction, and body mass growth rates of wild pigs: Implications for population control	Snow N.P., Koriakin K.J., Lavelle M.J., Glow M.P., Fischer J.W., Foster J.A., Pepin K.M., VerCauteren K.C.	Original article	2025	2762	180000	Návnady toxické	ANO	A+S+Y+J+P	NE	20 ks/h	60	96	Návnady toxické
Shifting to sounders: Whole sounder removal eliminates wild pigs	Lewis et al.	Original article	2022	96	5600	Whole-sounder removal	ANO	A+J	NE	0.0062 ks/h	100	30	Ostatní
Stochastic assessment of management strategies for a Mediterranean peri-urban wild boar population	González-Crespo et al.	Original article	2018	NA	8000	Lov individuální	ANO	A+Y+J	NE	NA	NA	240	Lov individuální
Stochastic assessment of management strategies for a Mediterranean peri-urban wild boar population	González-Crespo et al.	Original article	2018	NA	8000	Lov naháňka	ANO	A+Y+J	NE	NA	NA	240	Lov individuální
Stochastic assessment of management strategies for a Mediterranean peri-urban wild boar population	González-Crespo et al.	Original article	2018	NA	8000	Snížení dostupnosti potravy	NE	A+Y+J	NE	NA	58.85	180	Lov individuální
Stochastic population models to identify optimal and cost-effective harvest strategies for feral pig eradication	Hamnett et al.	Original article	2024	250	140000	Lov individuální	ANO	A+S+Y+J+P	NE	4.5 ks/h	90	19	Lov individuální
Stochastic population models to identify optimal and cost-effective harvest strategies for feral pig eradication	Hamnett et al.	Original article	2024	250	140000	Letecký odstřel	ANO	A+S+Y+J+P	NE	7.81 ks/h	90	19	Lov individuální
Stochastic population models to identify optimal and cost-effective harvest strategies for feral pig eradication	Hamnett et al.	Original article	2024	250	140000	Odchyt corral	ANO	A+S+Y+J+P	NE	3 ks/h	90	19	Odchyt corral
Stochastic population models to identify optimal and cost-effective harvest strategies for feral pig eradication	Hamnett et al.	Original article	2024	250	140000	Návnady toxické	ANO	A+S+Y+J+P	NE	3.25 ks/h	90	19	Návnady toxické
Strategies for wild pig control: A case study of Missouri’s progress towards elimination	Cross M.M., Carlisle K.M.	Original article	2025	54013	6070500	Odchyt corral	ANO	A+S+Y+J+P	ANO	1,65 ks/h	65	60	Odchyt corral
Strategies for wild pig control: A case study of Missouri’s progress towards elimination	Cross M.M., Carlisle K.M.	Original article	2025	54013	6070500	Odchyt drop-net	ANO	A+S+Y+J+P	ANO	1,65 ks/h	65	60	Odchyt drop-net
Strategies for wild pig control: A case study of Missouri’s progress towards elimination	Cross M.M., Carlisle K.M.	Original article	2025	54013	6070500	Letecký odstřel	ANO	A+S+Y+J+P	ANO	15 ks/h	73.5	60	Letecký odstřel
Strategies for wild pig control: A case study of Missouri’s progress towards elimination	Cross M.M., Carlisle K.M.	Original article	2025	54013	6070500	Lov individuální	ANO	A+S+Y+J+P	ANO	1,75 ks/h	8	60	Lov individuální
Taylor's law and quasi-experimental hunting of invasive wild boar and axis deer in a protected area of north-eastern Argentina	Gürtler et al.	Original article	2024	361	8200	Lov individuální	ANO	A+S+Y+J	ANO	0.019 ks/h	NA	18	Lov individuální
The effectiveness of aerial baiting for control of feral pigs (Sus scrofa) in North Queensland	Mitchell	Original article	1998	63	7000	Lov individuální	ANO	A+S+Y+J	NE	0.55 ks/h	16.5	1	Lov individuální
The effectiveness of aerial baiting for control of feral pigs (Sus scrofa) in North Queensland	Mitchell	Original article	1998	63	7000	Odchyt box	ANO	A+S+Y+J	NE	2.2 ks/h	17.8	1	Odchyt box
The effectiveness of aerial baiting for control of feral pigs (Sus scrofa) in North Queensland	Mitchell	Original article	1998	63	7000	Návnady toxické	ANO	A+S+Y+J	NE	NA	63	1	Návnady toxické
The effectiveness of hunting dogs for removing feral pigs (Sus scrofa)	Caley & Ottley	Original article	1995	176	NA	Lov individuální	ANO	NA	NE	0.6 ks/h	28	6	Lov individuální
The effectiveness of hunting dogs for removing feral pigs (Sus scrofa)	Caley & Ottley	Original article	1995	176	NA	Odchyt walk-in	ANO	NA	NE	0.1 ks/h	66	2	Odchyt walk-in
The Evaluation of a Feral Pig Eradication Program During a Simulated Exotic Disease Outbreak	Saunders & Bryant	Original article	1988	989	12000	Lov individuální	ANO	NA	NE	0.143 ks/h	3.5	0.2	Lov individuální
The Evaluation of a Feral Pig Eradication Program During a Simulated Exotic Disease Outbreak	Saunders & Bryant	Original article	1988	989	12000	Letecký odstřel	ANO	NA	NE	39,2 ks/h	76.4	0.2	Letecký odstřel
The Evaluation of a Feral Pig Eradication Program During a Simulated Exotic Disease Outbreak	Saunders & Bryant	Original article	1988	989	12000	Odchyt walk-in	ANO	NA	NE	0.143 ks/h	3.5	0.2	Odchyt walk-in
The Evaluation of a Feral Pig Eradication Program During a Simulated Exotic Disease Outbreak	Saunders & Bryant	Original article	1988	989	12000	Návnady toxické	ANO	NA	NE	NA	0	0.2	Návnady toxické
The Influence of Population-Control Methods and Seasonality on the Activity Pattern of Wild Boars (Sus scrofa) in High-Altitude Forests	de Assis Morais et al.	Short article	2020	107	672	Lov individuální	ANO	NA	NE	0.00493 ks/h	9.4	13	Lov individuální
The Influence of Population-Control Methods and Seasonality on the Activity Pattern of Wild Boars (Sus scrofa) in High-Altitude Forests	de Assis Morais et al.	Short article	2020	107	672	Odchyt corral	ANO	NA	NE	0.0104 ks/h	9.4	13	Odchyt corral
The 'Judas' Pig Technique: A Method That Could Enhance Control Programmes Against Feral Pigs, Sus scrofa	McIlroy & Gifford	Original article	1997	12	3700	Návnady toxické	ANO	A+J+P	NE	2.24 ks/h	75	2	Návnady toxické
The 'Judas' Pig Technique: A Method That Could Enhance Control Programmes Against Feral Pigs, Sus scrofa	McIlroy & Gifford	Original article	1997	12	3700	Judas pigs	ANO	A+J+P	NE	NA	100	15	Ostatní
The Number of Hunters and Wild Boar Group Size Drive Wild Boar Control Efficacy in Driven Hunts	Fernandez-de-Simon et al.	Original article	2023	NA	NA	Lov naháňka	ANO	NA	NE	NA	NA	20	Lov naháňka
Thermal Aerial Culling for the Control of Vertebrate Pest Populations	Cox et al.	Original article	2023	138	NA	Letecký odstřel	ANO	NA	ANO	3.4 ks/h	NA	0.5	Letecký odstřel
Too Many Wild Boar? Modelling Fertility Control and Culling to Reduce Wild Boar Numbers in Isolated Populations	Croft et al.	Original article	2020	NA	13680	Lov individuální	NE	A+J	NE	NA	80	240	Lov individuální
Too Many Wild Boar? Modelling Fertility Control and Culling to Reduce Wild Boar Numbers in Isolated Populations	Croft et al.	Original article	2020	NA	13680	Imunokontracepce	NE	A+J	NE	NA	0	240	Imunokontracepce
Toxic Baits as a Strategy for Controlling Invasive Wild Pigs: Acceptability Among Crop Producers	Selleck M., Altringer L., McKee S.C., Shwiff S., Carlisle K.	Original article	2025	NA	NA	Návnady toxické	ANO	A+S+Y+J+P	NE	NA	NA	12	Návnady toxické
Trap evaluation to optimize wild pig removal efforts in remote settings	Lavelle M.J., Snow N.P., Glow M.P., Fischer J.W., Hess S.C., VerCauteren K.C.	Original article	2025	435	810	Odchyt corral	ANO	A + Y + S	ANO	0.63 ks/h	31.13	6	Odchyt corral
Trap evaluation to optimize wild pig removal efforts in remote settings	Lavelle M.J., Snow N.P., Glow M.P., Fischer J.W., Hess S.C., VerCauteren K.C.	Original article	2025	435	810	Odchyt box	ANO	A + Y + S	ANO	0.64 ks/h	19.59	6	Odchyt box
Trap evaluation to optimize wild pig removal efforts in remote settings	Lavelle M.J., Snow N.P., Glow M.P., Fischer J.W., Hess S.C., VerCauteren K.C.	Original article	2025	435	810	Odchyt drop-net	ANO	A + Y + S	ANO	1.3 ks/h	38.96	6	Odchyt drop-net
Trap Style Influences Wild Pig Behavior and Trapping Success	Williams et al.	Original article	2011	71	13500	Odchyt corral	NE	A+J	NE	0.0096 ks/h	NA	2	Odchyt corral
Trap Style Influences Wild Pig Behavior and Trapping Success	Williams et al.	Original article	2011	71	13500	Odchyt box	NE	A+J	NE	0.0021 ks/h	NA	2	Odchyt box
Trap-based catch rates as a targeted indicator of problem wild boars in agricultural landscapes: insights from 16 years of insurance records	Honda T., Natsuki M., Jiang Z.W.	Original article	2025	88000	446500	Odchyt box	ANO	NA	NE	NA	27.5	192	Odchyt box
Trap-based catch rates as a targeted indicator of problem wild boars in agricultural landscapes: insights from 16 years of insurance records	Honda T., Natsuki M., Jiang Z.W.	Original article	2025	88000	446500	Lov individuální	ANO	NA	NE	NA	17.5	192	Lov individuální
Trap-based catch rates as a targeted indicator of problem wild boars in agricultural landscapes: insights from 16 years of insurance records	Honda T., Natsuki M., Jiang Z.W.	Original article	2025	88000	446500	Lov naháňka	ANO	NA	NE	NA	12.5	192	Lov naháňka
Trapping as an alternative method of eradicating classical swine fever in a wild boar population in Bulgaria	Alexandrov et al.	Original article	2011	156	2500	Odchyt corral	ANO	A+Y+J+P	NE	NA	79.5	3	Odchyt corral
Variable response to aerial culling demonstrates adaptability of feral pigs	Kelly C., Marshall D., Sydenham A., Marshall L., Proboste T., Harriott L., Gentle M.	Original article	2025	40	76000	Letecký odstřel	ANO	A + Y	NE	NA	NA	7	Letecký odstřel
Wild boar (Sus scrofa) harvesting using the espera hunting method: side effects and management implications	Braga et al.	Short article	2010	192	920	Lov individuální	ANO	A+Y+P	NE	0.063 ks/h	NA	36	Lov individuální
Wild boar battues reduce crop damages in a protected area	Giménez-Anaya et al.	Original article	2016	259	NA	Lov naháňka	ANO	A+Y+P	NE	NA	NA	144	Lov naháňka
Wild boar hunting and trapping as a threat for wildlife conservation on Sumatra, Indonesia	Kartika E.C., Andono A., Heitkönig I.M.A.	Original article	2025	NA	4200000	Ocelové smyčky	NE	A+S+Y+J+P	ANO	0.018 ks/h	50	6	Ostatní
Wild boar hunting and trapping as a threat for wildlife conservation on Sumatra, Indonesia	Kartika E.C., Andono A., Heitkönig I.M.A.	Original article	2025	NA	4200000	Lov naháňka	NE	A+S+Y+J+P	ANO	1.6 ks/h	70	6	Lov naháňka
Wild boar under fire: the effect of spatial behaviour, habitat use and social class on hunting mortality	Merli et al.	Original article	2017	105	30500	Lov naháňka	ANO	A+S+P	NE	NA	32	92	Lov naháňka
Wild Boars’ Selective Capture with IoT and Electronic Devices Solutions for Innovative, Sustainable and Ethical Management	Verde M.T., Esposito L., Bonavolontà F., Tamburis O., Liccardo A., Piscopo N.	Original article	2025	461	71	Odchyt box	ANO	S + Y	NE	NA	58	60	Odchyt box
